# Supplementary material for: Longevity extension of worker honey bees (Apis mellifera) by royal jelly: optimal dose and active ingredient
Source: PeerJ. 2017 Mar 28;5:e3118. doi: 10.7717/peerj.3118 (PMC5372980; doi:10.7717/peerj.3118)
Supplement: Supplemental Information 1 — Raw data [file peerj-05-3118-s001.zip]

Archive with 3 entries (3 files):
- pollen.csv
- RJ components.csv
- RJ.csv
