# Supplementary material for: Longevity extension of worker honey bees (Apis mellifera) by royal jelly: optimal dose and active ingredient
Source: PeerJ. 2017 Mar 28;5:e3118. doi: 10.7717/peerj.3118 (PMC5372980; doi:10.7717/peerj.3118)
Supplement: Supplemental Information 1 — Raw data [file peerj-05-3118-s001.zip › pollen.csv]

trt	age	bee	censor	cage
BSA	2	5	1	2
RJ4%	2	3	1	3
BSA	3	1	1	2
Rape	3	1	1	1
Rape	3	1	1	2
RJ4%	3	1	1	3
Rape	4	1	1	1
Rape	4	1	1	3
RJ4%	4	1	1	1
RJ4%	4	1	1	3
BSA	5	1	1	3
Sucrose	5	1	1	1
Rape	5	2	1	3
BSA	7	1	1	3
Sucrose	7	1	1	2
BSA	8	1	1	2
RJ4%	9	1	1	3
Sucrose	10	1	1	1
Sucrose	10	1	1	3
Sucrose	11	1	1	1
Rape	11	1	1	1
Sucrose	12	4	1	2
Sucrose	13	5	1	1
Sucrose	14	11	1	2
Sucrose	14	8	1	1
Sucrose	15	17	1	1
Sucrose	15	7	1	2
Sucrose	16	14	1	2
Sucrose	16	7	1	1
RJ4%	16	1	1	3
BSA	17	1	1	3
Sucrose	17	2	1	1
Sucrose	17	1	1	2
Sucrose	18	1	1	1
Sucrose	18	1	1	2
Sucrose	18	1	1	3
Sucrose	19	5	1	3
Sucrose	19	1	1	1
Sucrose	19	1	1	2
Rape	19	1	1	3
Sucrose	20	1	1	1
Sucrose	20	1	1	3
Sucrose	21	3	1	2
Sucrose	22	6	1	3
Rape	22	1	1	1
RJ4%	22	1	1	3
BSA	23	1	1	1
BSA	23	1	1	2
Sucrose	23	2	1	3
Sucrose	23	1	1	2
Rape	23	4	1	1
Rape	23	1	1	3
RJ4%	23	1	1	3
BSA	24	3	1	1
BSA	24	1	1	2
Sucrose	24	5	1	3
Rape	24	1	1	1
BSA	25	1	1	3
Sucrose	25	7	1	3
Sucrose	25	2	1	2
Rape	25	1	1	1
Rape	25	1	1	2
BSA	26	3	1	1
BSA	26	1	1	2
BSA	26	1	1	3
Sucrose	26	6	1	3
Rape	26	1	1	1
RJ4%	26	2	1	3
BSA	27	1	1	1
Sucrose	27	2	1	3
Rape	27	2	1	1
Rape	27	2	1	3
RJ4%	27	7	1	3
BSA	28	3	1	3
BSA	28	1	1	1
Sucrose	28	12	1	3
Rape	28	1	1	1
Rape	28	1	1	2
BSA	29	3	1	2
BSA	29	1	1	3
Sucrose	29	2	1	3
Rape	29	1	1	1
Rape	29	1	1	2
BSA	30	2	1	2
Rape	30	2	1	1
Rape	30	1	1	2
Rape	30	1	1	3
BSA	31	2	1	1
BSA	31	1	1	2
Rape	31	2	1	3
RJ4%	31	1	1	3
BSA	32	5	1	1
BSA	32	4	1	3
BSA	32	1	1	2
Rape	32	1	1	2
BSA	33	2	1	3
Rape	33	2	1	1
Rape	33	1	1	3
RJ4%	33	1	1	3
BSA	34	3	1	1
BSA	34	3	1	2
BSA	34	3	1	3
Rape	34	1	1	1
Rape	34	1	1	3
RJ4%	34	1	1	1
RJ4%	34	1	1	3
BSA	35	1	1	2
Rape	35	1	1	3
BSA	36	5	1	1
BSA	36	2	1	3
Rape	36	1	1	1
RJ4%	36	1	1	1
RJ4%	36	1	1	3
BSA	37	3	1	1
BSA	37	2	1	3
BSA	37	1	1	2
Rape	37	2	1	1
Rape	37	1	1	3
RJ4%	37	1	1	3
BSA	38	10	1	2
BSA	38	4	1	3
BSA	38	1	1	1
Rape	38	2	1	2
Rape	38	1	1	1
RJ4%	38	1	1	3
BSA	39	4	1	3
BSA	39	1	1	1
BSA	39	1	1	2
Rape	39	4	1	3
Rape	39	2	1	2
RJ4%	39	2	1	3
RJ4%	39	1	1	2
BSA	40	5	1	2
BSA	40	3	1	1
Rape	40	2	1	1
RJ4%	40	1	1	3
BSA	41	4	1	2
BSA	41	4	1	3
BSA	41	2	1	1
Rape	41	3	1	3
Rape	41	1	1	2
RJ4%	41	1	1	2
BSA	42	1	1	1
BSA	42	1	1	3
Rape	42	1	1	3
RJ4%	42	2	1	1
RJ4%	42	1	1	2
BSA	43	2	1	3
Rape	43	3	1	1
Rape	43	1	1	3
BSA	44	2	1	1
BSA	44	1	1	2
Rape	44	2	1	3
Rape	44	1	1	1
Rape	44	1	1	2
BSA	45	2	1	3
BSA	45	1	1	1
Rape	45	2	1	1
Rape	45	1	1	3
RJ4%	45	2	1	3
BSA	46	1	1	1
BSA	46	1	1	2
BSA	46	1	1	3
Rape	46	2	1	1
Rape	46	2	1	3
Rape	46	1	1	2
BSA	47	1	1	1
Rape	47	1	1	1
Rape	47	1	1	2
RJ4%	47	2	1	2
BSA	48	2	1	2
BSA	48	1	1	3
Rape	48	1	1	1
Rape	48	1	1	2
Rape	48	1	1	3
RJ4%	48	1	1	2
RJ4%	48	1	1	3
BSA	49	2	1	1
Rape	49	2	1	1
RJ4%	49	4	1	3
RJ4%	49	3	1	2
BSA	50	2	1	2
BSA	50	1	1	1
Rape	50	1	1	1
Rape	50	1	1	3
RJ4%	50	2	1	1
RJ4%	50	2	1	2
BSA	51	2	1	1
Rape	51	1	1	1
Rape	51	1	1	2
RJ4%	51	4	1	2
RJ4%	51	3	1	3
RJ4%	51	2	1	1
BSA	52	2	1	2
BSA	52	1	1	1
Rape	52	2	1	1
Rape	52	2	1	2
RJ4%	52	2	1	2
RJ4%	52	1	1	1
BSA	53	3	1	1
Rape	53	2	1	1
Rape	53	2	1	2
RJ4%	53	1	1	2
BSA	54	2	1	3
Rape	54	1	1	1
Rape	54	1	1	3
RJ4%	54	1	1	2
RJ4%	54	1	1	3
Rape	55	1	1	2
Rape	55	1	1	3
RJ4%	55	2	1	1
Rape	56	1	1	3
RJ4%	56	5	1	2
RJ4%	56	2	1	1
RJ4%	56	1	1	3
BSA	57	1	1	3
Rape	57	1	1	2
RJ4%	57	2	1	1
RJ4%	57	2	1	3
RJ4%	57	1	1	2
BSA	58	2	1	3
RJ4%	58	1	1	2
BSA	59	1	1	1
Rape	59	1	1	1
RJ4%	59	2	1	2
BSA	60	1	1	3
Rape	60	2	1	1
RJ4%	60	2	1	1
BSA	61	1	1	3
Rape	61	2	1	2
Rape	61	1	1	1
RJ4%	61	1	1	1
RJ4%	62	2	1	3
RJ4%	62	1	1	2
BSA	63	1	1	3
RJ4%	64	5	1	2
RJ4%	64	2	1	3
RJ4%	64	1	1	1
RJ4%	65	2	1	3
RJ4%	65	1	1	1
RJ4%	65	1	1	2
Rape	66	2	1	2
Rape	66	1	1	3
RJ4%	66	3	1	2
RJ4%	66	2	1	1
Rape	67	2	1	3
RJ4%	67	1	1	1
Rape	68	1	1	2
Rape	69	1	1	2
Rape	71	1	1	2
Rape	72	4	1	3
Rape	72	2	1	2
Rape	73	19	0	2
Rape	73	10	0	3
Rape	73	1	0	1
RJ4%	73	24	0	1
RJ4%	73	12	0	2
RJ4%	73	1	0	3
