# Supplementary material for: Longevity extension of worker honey bees (Apis mellifera) by royal jelly: optimal dose and active ingredient
Source: PeerJ. 2017 Mar 28;5:e3118. doi: 10.7717/peerj.3118 (PMC5372980; doi:10.7717/peerj.3118)
Supplement: Supplemental Information 1 — Raw data [file peerj-05-3118-s001.zip › RJ components.csv]

trt	age	bee	censor	cage
RJ4%	52	21	0	1
RJ4%	52	14	0	2
RJCP	52	1	0	1
RJ4%	52	9	0	3
RJP60	52	7	0	2
RJP60	52	7	0	3
RJ4%	52	2	1	2
RJ4%	52	1	1	1
RJ4%	51	2	1	3
RJP60	51	1	1	3
RJ4%	51	1	1	1
RJ4%	51	1	1	2
RJP60	50	12	1	1
RJ4%	50	5	1	1
RJ4%	50	2	1	2
RJP60	49	4	1	3
RJCP	49	3	1	1
RJ4%	49	3	1	2
RJP60	49	2	1	1
RJP60	49	2	1	2
RJ4%	49	2	1	3
RJP60	48	5	1	1
RJP60	48	3	1	3
RJP60	48	2	1	2
RJ4%	48	2	1	1
RJ4%	48	1	1	3
RJP60	47	2	1	1
RJP60	47	2	1	3
RJP60	47	1	1	2
RJ4%	47	1	1	1
RJ4%	47	1	1	3
RJP60	46	3	1	3
RJCP	46	2	1	3
RJ4%	46	2	1	3
RJ4%	46	1	1	1
RJP60	45	3	1	3
RJ4%	45	3	1	2
RJCP	45	2	1	2
RJP60	45	1	1	2
RJCP	45	1	1	3
RJ4%	45	1	1	1
RJP60	44	2	1	1
RJP60	44	2	1	2
RJ4%	44	2	1	1
RJP60	44	1	1	3
RJCP	44	1	1	2
RJ4%	44	1	1	2
RJ4%	44	1	1	3
RJP60	43	4	1	3
RJP60	43	2	1	1
RJ4%	43	2	1	3
RJP60	43	1	1	2
RJCP	43	1	1	2
RJCP	43	1	1	3
RJ4%	43	1	1	1
RJ4%	43	1	1	2
RJP60	42	3	1	3
RJP60	42	1	1	1
RJP60	42	1	1	2
RJCP	42	1	1	3
RJ4%	42	1	1	2
RJ4%	42	1	1	3
RJP60	41	3	1	1
RJ4%	41	2	1	3
RJP60	41	1	1	3
RJCP	41	1	1	1
RJ4%	41	1	1	1
RJ4%	41	1	1	2
Sucrose	40	2	1	1
RJP60	40	2	1	2
RJP60	40	2	1	3
RJCP	40	2	1	1
RJ4%	40	2	1	2
Sucrose	40	1	1	3
RJCP	40	1	1	3
RJP60	39	10	1	2
RJP60	39	4	1	1
RJCP	39	4	1	2
Sucrose	39	3	1	3
RJCP	39	3	1	1
RJP60	39	2	1	3
RJ4%	39	2	1	2
RJP60	38	4	1	1
RJCP	38	4	1	1
RJ4%	38	3	1	2
Sucrose	38	2	1	2
Sucrose	38	1	1	1
RJ4%	38	1	1	1
RJ4%	37	3	1	1
RJ4%	37	3	1	3
Sucrose	37	2	1	2
RJCP	37	2	1	2
Sucrose	37	1	1	3
RJCP	37	1	1	1
RJ4%	37	1	1	2
Sucrose	36	3	1	2
RJ4%	36	3	1	2
RJP60	36	2	1	2
RJCP	36	2	1	2
Sucrose	36	1	1	3
RJCP	36	1	1	3
RJP60	35	7	1	3
RJ4%	35	4	1	3
Sucrose	35	3	1	3
RJP60	35	3	1	1
RJCP	35	3	1	1
Sucrose	35	2	1	1
RJP60	35	2	1	2
RJCP	35	1	1	2
RJCP	35	1	1	3
RJ4%	35	1	1	1
RJ4%	35	1	1	2
RJCP	34	5	1	2
RJP60	34	3	1	2
RJCP	34	3	1	3
RJP60	34	2	1	1
Sucrose	34	1	1	1
RJ4%	34	1	1	1
RJ4%	34	1	1	3
RJCP	33	3	1	1
RJ4%	33	3	1	3
Sucrose	33	2	1	1
RJP60	33	2	1	2
RJCP	33	2	1	2
RJCP	33	2	1	3
RJ4%	33	2	1	2
RJP30	33	1	1	1
RJP30	33	1	1	2
RJP60	33	1	1	1
RJP60	32	2	1	2
RJ4%	32	2	1	3
Sucrose	32	1	1	1
Sucrose	32	1	1	2
RJP30	32	1	1	1
RJP60	32	1	1	3
RJCP	32	1	1	2
RJCP	32	1	1	3
Sucrose	31	3	1	2
RJP30	31	3	1	1
Sucrose	31	2	1	1
RJCP	31	2	1	2
RJP60	31	1	1	2
RJP60	31	1	1	3
RJ4%	31	1	1	3
RJEE	30	7	1	1
Sucrose	30	6	1	1
Sucrose	30	2	1	2
RJCP	30	2	1	1
RJCP	30	2	1	2
RJ4%	30	2	1	1
RJP30	30	1	1	1
RJP30	30	1	1	2
RJP60	30	1	1	2
RJCP	30	1	1	3
Sucrose	29	4	1	2
Sucrose	29	4	1	3
RJP30	29	3	1	1
RJCP	29	3	1	2
RJCP	29	2	1	3
RJEE	29	2	1	1
RJEE	29	2	1	2
RJP30	29	1	1	2
RJP60	29	1	1	3
RJ4%	29	1	1	2
Sucrose	28	9	1	1
Sucrose	28	6	1	2
Sucrose	28	3	1	3
RJCP	28	3	1	1
RJ4%	28	3	1	3
RJEE	28	3	1	3
RJP30	28	2	1	3
RJP60	28	2	1	2
RJCP	28	2	1	2
RJEE	28	2	1	1
RJP30	28	1	1	1
RJP30	28	1	1	2
RJP60	28	1	1	1
RJCP	28	1	1	3
RJ4%	28	1	1	1
RJ4%	28	1	1	2
RJEE	28	1	1	2
Sucrose	27	8	1	2
Sucrose	27	7	1	1
RJCP	27	7	1	3
RJEE	27	7	1	2
RJEE	27	4	1	1
Sucrose	27	3	1	3
RJCP	27	3	1	1
RJCP	27	3	1	2
RJEE	27	3	1	3
RJP30	27	2	1	1
RJP60	27	2	1	1
RJP60	27	1	1	2
RJ4%	27	1	1	2
Sucrose	26	5	1	2
Sucrose	26	5	1	3
Sucrose	26	4	1	1
RJEE	26	3	1	1
RJ4%	26	2	1	1
RJ4%	26	2	1	2
RJEE	26	2	1	2
RJP30	26	1	1	3
RJP60	26	1	1	2
RJCP	26	1	1	1
RJCP	26	1	1	2
RJ4%	26	1	1	3
RJEE	26	1	1	3
RJEE	25	11	1	2
Sucrose	25	8	1	3
RJCP	25	8	1	3
Sucrose	25	5	1	1
RJP30	25	5	1	1
RJEE	25	5	1	1
RJP30	25	2	1	2
RJCP	25	2	1	1
RJEE	25	2	1	3
Sucrose	25	1	1	2
RJCP	25	1	1	2
RJ4%	25	1	1	1
RJ4%	25	1	1	3
RJEE	24	7	1	3
RJEE	24	6	1	1
RJEE	24	6	1	2
Sucrose	24	5	1	3
Sucrose	24	4	1	1
RJP30	24	4	1	1
RJCP	24	3	1	1
RJP30	24	2	1	2
RJCP	24	2	1	2
RJCP	24	2	1	3
Sucrose	24	1	1	2
RJP30	24	1	1	3
RJP60	24	1	1	2
RJ4%	24	1	1	1
Sucrose	23	5	1	2
Sucrose	23	4	1	3
RJCP	23	3	1	1
RJCP	23	3	1	2
RJP30	23	2	1	3
RJCP	23	2	1	3
RJEE	23	2	1	2
Sucrose	23	1	1	1
RJP30	23	1	1	1
RJP60	23	1	1	1
RJ4%	23	1	1	2
RJEE	23	1	1	1
RJCP	22	6	1	1
RJEE	22	6	1	1
RJEE	22	3	1	2
Sucrose	22	2	1	3
Sucrose	22	1	1	1
Sucrose	22	1	1	2
RJP30	22	1	1	1
RJCP	22	1	1	2
RJCP	22	1	1	3
RJEE	21	8	1	2
RJCP	21	6	1	3
RJP30	21	5	1	1
Sucrose	21	4	1	3
RJEE	21	2	1	3
Sucrose	21	1	1	2
RJCP	21	1	1	2
RJ4%	21	1	1	3
RJEE	21	1	1	1
RJP30	20	7	1	3
RJEE	20	7	1	1
RJP30	20	4	1	1
RJCP	20	4	1	3
RJP30	20	3	1	2
Sucrose	20	2	1	3
RJCP	20	2	1	1
RJEE	20	2	1	3
RJP60	20	1	1	2
RJ4%	20	1	1	3
RJEE	19	13	1	3
RJP30	19	10	1	1
RJP30	19	7	1	3
RJP30	19	6	1	2
RJCP	19	4	1	2
RJEE	19	3	1	2
RJEE	19	1	1	1
RJEE	18	11	1	3
RJP30	18	4	1	2
RJP30	18	3	1	3
RJEE	18	3	1	2
RJP30	17	15	1	3
RJP30	17	4	1	2
RJEE	17	2	1	1
RJEE	17	2	1	3
RJCP	17	1	1	1
RJCP	17	1	1	3
RJP30	16	3	1	3
RJP30	16	2	1	1
RJP30	16	2	1	2
RJEE	16	2	1	3
Sucrose	16	1	1	2
RJCP	16	1	1	1
RJEE	16	1	1	2
RJP30	15	4	1	2
RJP30	15	4	1	3
RJP30	15	1	1	1
RJCP	15	1	1	2
RJP30	14	14	1	2
RJP30	14	3	1	3
RJP30	14	2	1	1
RJP60	14	1	1	1
RJEE	14	1	1	1
RJEE	14	1	1	2
RJP30	13	2	1	2
Sucrose	12	1	1	2
RJP30	11	1	1	2
RJP60	11	1	1	3
RJEE	11	1	1	3
RJCP	10	1	1	1
RJP30	9	1	1	1
RJ4%	9	1	1	3
RJP30	8	1	1	1
Sucrose	7	1	1	1
Sucrose	6	3	1	2
RJ4%	5	1	1	3
RJ4%	4	1	1	2
RJEE	4	1	1	3
RJP60	3	2	1	1
RJCP	3	2	1	2
Sucrose	3	1	1	1
Sucrose	3	1	1	3
RJP30	3	1	1	1
RJCP	3	1	1	3
RJEE	3	1	1	1
RJ4%	2	4	1	3
RJP30	2	1	1	3
RJP60	2	1	1	2
RJCP	2	1	1	1
RJCP	2	1	1	2
RJEE	2	1	1	1
