# Supplementary material for: Longevity extension of worker honey bees (Apis mellifera) by royal jelly: optimal dose and active ingredient
Source: PeerJ. 2017 Mar 28;5:e3118. doi: 10.7717/peerj.3118 (PMC5372980; doi:10.7717/peerj.3118)
Supplement: Supplemental Information 1 — Raw data [file peerj-05-3118-s001.zip › RJ.csv]

trt	age	bees	censor	cage
RJ4%	40	49	0	3
RJ4%	40	39	0	1
RJ4%	40	39	0	2
RJ16%	40	37	0	1
RJ2%	40	34	0	1
RJ16%	40	33	0	3
RJ2%	40	20	0	3
RJ16%	40	16	0	2
BSA	15	12	1	1
BSA	14	10	1	1
BSA	12	10	1	3
RJ2%	22	7	1	2
BSA	21	7	1	2
BSA	14	7	1	3
BSA	22	6	1	2
BSA	11	6	1	3
BSA	13	6	1	3
RJ2%	27	5	1	1
RJ2%	31	5	1	2
BSA	20	5	1	1
RJ2%	29	4	1	2
RJ2%	30	4	1	2
RJ2%	36	4	1	3
RJ16%	24	4	1	2
RJ16%	27	4	1	2
RJ16%	29	4	1	2
BSA	16	4	1	1
RJ2%	15	3	1	2
RJ2%	18	3	1	2
RJ2%	24	3	1	2
RJ2%	26	3	1	2
RJ2%	27	3	1	2
RJ2%	28	3	1	2
RJ2%	15	3	1	3
RJ2%	28	3	1	3
RJ2%	37	3	1	3
RJ4%	33	3	1	1
RJ4%	36	3	1	1
RJ16%	27	3	1	1
RJ16%	28	3	1	2
RJ16%	31	3	1	2
RJ16%	32	3	1	3
BSA	17	3	1	1
BSA	19	3	1	1
BSA	25	3	1	1
BSA	7	3	1	2
BSA	8	3	1	2
BSA	16	3	1	2
BSA	19	3	1	2
BSA	20	3	1	2
BSA	25	3	1	2
BSA	15	3	1	3
RJ2%	5	2	1	1
RJ2%	34	2	1	1
RJ2%	36	2	1	1
RJ2%	14	2	1	2
RJ2%	17	2	1	2
RJ2%	21	2	1	2
RJ2%	25	2	1	2
RJ2%	26	2	1	3
RJ2%	30	2	1	3
RJ2%	34	2	1	3
RJ4%	22	2	1	2
RJ4%	36	2	1	2
RJ16%	31	2	1	1
RJ16%	33	2	1	1
RJ16%	34	2	1	1
RJ16%	22	2	1	2
RJ16%	25	2	1	2
RJ16%	35	2	1	2
RJ16%	22	2	1	3
RJ16%	23	2	1	3
RJ16%	26	2	1	3
RJ16%	35	2	1	3
BSA	21	2	1	1
BSA	22	2	1	1
BSA	24	2	1	1
BSA	6	2	1	2
BSA	15	2	1	2
BSA	23	2	1	2
BSA	29	2	1	2
BSA	5	2	1	3
BSA	8	2	1	3
BSA	9	2	1	3
BSA	20	2	1	3
BSA	21	2	1	3
RJ2%	4	1	1	1
RJ2%	6	1	1	1
RJ2%	8	1	1	1
RJ2%	32	1	1	1
RJ2%	33	1	1	1
RJ2%	16	1	1	2
RJ2%	19	1	1	2
RJ2%	20	1	1	2
RJ2%	32	1	1	2
RJ2%	5	1	1	3
RJ2%	6	1	1	3
RJ2%	7	1	1	3
RJ2%	14	1	1	3
RJ2%	16	1	1	3
RJ2%	23	1	1	3
RJ2%	24	1	1	3
RJ2%	27	1	1	3
RJ2%	29	1	1	3
RJ2%	31	1	1	3
RJ2%	35	1	1	3
RJ4%	3	1	1	1
RJ4%	4	1	1	1
RJ4%	6	1	1	1
RJ4%	7	1	1	1
RJ4%	25	1	1	1
RJ4%	2	1	1	2
RJ4%	6	1	1	2
RJ4%	9	1	1	2
RJ4%	24	1	1	2
RJ4%	29	1	1	2
RJ4%	33	1	1	2
RJ4%	37	1	1	2
RJ4%	33	1	1	3
RJ16%	24	1	1	1
RJ16%	29	1	1	1
RJ16%	30	1	1	1
RJ16%	36	1	1	1
RJ16%	20	1	1	2
RJ16%	21	1	1	2
RJ16%	23	1	1	2
RJ16%	26	1	1	2
RJ16%	30	1	1	2
RJ16%	32	1	1	2
RJ16%	33	1	1	2
RJ16%	34	1	1	2
RJ16%	36	1	1	2
RJ16%	38	1	1	2
RJ16%	4	1	1	3
RJ16%	8	1	1	3
RJ16%	21	1	1	3
RJ16%	24	1	1	3
RJ16%	25	1	1	3
RJ16%	28	1	1	3
BSA	6	1	1	1
BSA	11	1	1	1
BSA	18	1	1	1
BSA	28	1	1	1
BSA	5	1	1	2
BSA	11	1	1	2
BSA	12	1	1	2
BSA	13	1	1	2
BSA	18	1	1	2
BSA	24	1	1	2
BSA	26	1	1	2
BSA	27	1	1	2
BSA	30	1	1	2
BSA	31	1	1	2
BSA	37	1	1	2
BSA	7	1	1	3
BSA	10	1	1	3
BSA	16	1	1	3
BSA	17	1	1	3
BSA	23	1	1	3
BSA	25	1	1	3
BSA	28	1	1	3
BSA	29	1	1	3
Sucrose	9	8	1	2
Sucrose	13	8	1	2
Sucrose	6	7	1	3
Sucrose	9	6	1	1
Sucrose	17	6	1	1
Sucrose	14	6	1	2
Sucrose	15	6	1	2
Sucrose	12	6	1	3
Sucrose	15	5	1	1
Sucrose	8	5	1	2
Sucrose	4	5	1	3
Sucrose	9	5	1	3
Sucrose	14	4	1	1
Sucrose	16	4	1	1
Sucrose	10	4	1	2
Sucrose	5	4	1	3
Sucrose	11	4	1	3
Sucrose	13	3	1	1
Sucrose	18	3	1	1
Sucrose	19	3	1	1
Sucrose	16	3	1	2
Sucrose	7	3	1	3
Sucrose	8	3	1	3
Sucrose	10	3	1	3
Sucrose	14	3	1	3
Sucrose	15	3	1	3
Sucrose	7	2	1	1
Sucrose	8	2	1	1
Sucrose	20	2	1	1
Sucrose	12	2	1	2
Sucrose	18	2	1	2
Sucrose	18	2	1	3
Sucrose	3	1	1	1
Sucrose	6	1	1	1
Sucrose	10	1	1	1
Sucrose	11	1	1	1
Sucrose	21	1	1	1
Sucrose	22	1	1	1
Sucrose	23	1	1	1
Sucrose	24	1	1	1
Sucrose	25	1	1	1
Sucrose	26	1	1	1
Sucrose	2	1	1	2
Sucrose	5	1	1	2
Sucrose	6	1	1	2
Sucrose	7	1	1	2
Sucrose	11	1	1	2
Sucrose	17	1	1	2
Sucrose	13	1	1	3
Sucrose	16	1	1	3
